# Supplementary material for: Clinical autism subscales have common genetic liabilities that are heritable, pleiotropic, and generalizable to the general population
Source: Transl Psychiatry. 2022 Jun 13;12:247. doi: 10.1038/s41398-022-01982-2 (PMC9192633; doi:10.1038/s41398-022-01982-2)
Supplement: Supplementary file 1 — Supplemental Tables 1–9 [file 41398_2022_1982_MOESM1_ESM.xlsx]

## Sheet: S1_PhenotypeStatistics
Pearson correlation coefficients and Cronbach's alphas between subscales
Pearson correlation coefficients and Cronbach's alphas for each pair of subscales. All correlations were significant after FDR.
subscale_name.x	subscale_name.y	pearson_coefficient	pearson_p.unadjusted	pearson_p.fdr	cronbach_alpha
DCDQ handwriting	DCDQ coordination	0.47	0	0	0.64
DCDQ movement	DCDQ coordination	0.62	0	0	0.76
DCDQ movement	DCDQ handwriting	0.5	0	0	0.66
RBSR compulsive	DCDQ coordination	0.17	4.74441e-42	4.89267e-42	0.3
RBSR compulsive	DCDQ handwriting	0.2	7.87033e-57	9.11302e-57	0.34
RBSR compulsive	DCDQ movement	0.17	4.92138e-40	4.99709e-40	0.29
RBSR injurious	DCDQ coordination	0.18	6.12915e-46	6.52458e-46	0.31
RBSR injurious	DCDQ handwriting	0.18	4.97015e-46	5.37754e-46	0.31
RBSR injurious	DCDQ movement	0.13	1.37561e-25	1.37561e-25	0.24
RBSR injurious	RBSR compulsive	0.38	7.35938e-212	2.11182e-211	0.55
RBSR restricted	DCDQ coordination	0.23	2.56417e-71	3.31834e-71	0.37
RBSR restricted	DCDQ handwriting	0.24	1.37784e-83	2.16518e-83	0.39
RBSR restricted	DCDQ movement	0.23	4.13565e-73	5.80751e-73	0.37
RBSR restricted	RBSR compulsive	0.57	0	0	0.72
RBSR restricted	RBSR injurious	0.36	8.02238e-180	2.11791e-179	0.52
RBSR ritualistic	DCDQ coordination	0.21	1.12441e-58	1.3252e-58	0.34
RBSR ritualistic	DCDQ handwriting	0.18	8.21307e-46	8.60416e-46	0.31
RBSR ritualistic	DCDQ movement	0.19	6.67674e-51	7.46889e-51	0.32
RBSR ritualistic	RBSR compulsive	0.63	0	0	0.78
RBSR ritualistic	RBSR injurious	0.34	7.11181e-163	1.80531e-162	0.51
RBSR ritualistic	RBSR restricted	0.55	0	0	0.71
RBSR sameness	DCDQ coordination	0.25	1.58344e-88	2.90298e-88	0.4
RBSR sameness	DCDQ handwriting	0.24	6.74031e-78	1.01105e-77	0.38
RBSR sameness	DCDQ movement	0.21	1.23569e-63	1.48283e-63	0.35
RBSR sameness	RBSR compulsive	0.66	0	0	0.79
RBSR sameness	RBSR injurious	0.41	2.03968e-246	6.73093e-246	0.58
RBSR sameness	RBSR restricted	0.59	0	0	0.75
RBSR sameness	RBSR ritualistic	0.73	0	0	0.84
RBSR stereotyped	DCDQ coordination	0.25	1.90468e-88	3.39753e-88	0.4
RBSR stereotyped	DCDQ handwriting	0.27	2.55644e-102	4.96251e-102	0.43
RBSR stereotyped	DCDQ movement	0.25	7.15115e-90	1.3485e-89	0.41
RBSR stereotyped	RBSR compulsive	0.54	0	0	0.7
RBSR stereotyped	RBSR injurious	0.43	4.79831e-276	1.86287e-275	0.6
RBSR stereotyped	RBSR restricted	0.54	0	0	0.7
RBSR stereotyped	RBSR ritualistic	0.46	2.521986709709e-311	1.109674152272e-310	0.63
RBSR stereotyped	RBSR sameness	0.53	0	0	0.69
SCQ communication	DCDQ coordination	0.21	4.06889e-64	4.97309e-64	0.35
SCQ communication	DCDQ handwriting	0.23	1.45342e-72	1.95767e-72	0.37
SCQ communication	DCDQ movement	0.28	1.37955e-108	2.84532e-108	0.44
SCQ communication	RBSR compulsive	0.23	4.82653e-73	6.63648e-73	0.37
SCQ communication	RBSR injurious	0.19	1.4775e-52	1.6813e-52	0.33
SCQ communication	RBSR restricted	0.25	1.85186e-86	3.13391e-86	0.4
SCQ communication	RBSR ritualistic	0.23	2.47245e-72	3.26364e-72	0.37
SCQ communication	RBSR sameness	0.25	1.14198e-86	1.98344e-86	0.4
SCQ communication	RBSR stereotyped	0.29	1.82083e-115	4.00582e-115	0.45
SCQ interaction	DCDQ coordination	0.24	5.89952e-77	8.46453e-77	0.38
SCQ interaction	DCDQ handwriting	0.25	9.16339e-85	1.47508e-84	0.4
SCQ interaction	DCDQ movement	0.29	2.09294e-114	4.45593e-114	0.44
SCQ interaction	RBSR compulsive	0.28	1.16128e-106	2.32255e-106	0.43
SCQ interaction	RBSR injurious	0.23	5.86412e-71	7.44293e-71	0.37
SCQ interaction	RBSR restricted	0.29	2.44209e-120	5.55787e-120	0.45
SCQ interaction	RBSR ritualistic	0.25	3.14159e-85	5.18362e-85	0.4
SCQ interaction	RBSR sameness	0.32	5.49289e-148	1.29475e-147	0.49
SCQ interaction	RBSR stereotyped	0.34	2.23252e-161	5.45726e-161	0.5
SCQ interaction	SCQ communication	0.63	0	0	0.77
SCQ stereotyped	DCDQ coordination	0.19	1.31689e-48	1.44858e-48	0.31
SCQ stereotyped	DCDQ handwriting	0.22	6.63634e-69	8.26412e-69	0.36
SCQ stereotyped	DCDQ movement	0.24	3.52963e-77	5.17679e-77	0.38
SCQ stereotyped	RBSR compulsive	0.42	7.38769e-253	2.56625e-252	0.59
SCQ stereotyped	RBSR injurious	0.24	4.30934e-79	6.61434e-79	0.38
SCQ stereotyped	RBSR restricted	0.44	6.54766e-292	2.70091e-291	0.62
SCQ stereotyped	RBSR ritualistic	0.38	1.5302e-207	4.20804e-207	0.55
SCQ stereotyped	RBSR sameness	0.4	1.889e-237	5.93687e-237	0.58
SCQ stereotyped	RBSR stereotyped	0.52	0	0	0.68
SCQ stereotyped	SCQ communication	0.4	4.20716e-234	1.26215e-233	0.57
SCQ stereotyped	SCQ interaction	0.43	4.98881e-270	1.82923e-269	0.6

## Sheet: S2_PhenotypeCBCL_Correlations
Correlations of autism subscales (DCDQ, RBS-R, and SCQ) with the CBCL subscales in a subset of the SPARK cohort
Pearson correlation coefficients for the twelve autism subscales correlated with the eight CBCL syndrome subscales in a subset of our SPARK sample (N = 1,058 of N = 6,064) with CBCL available
subscale_name	cbcl_name	estimate	p.value	p_fdr
DCDQ coordination	aggressive_behavior	0.01	0.74941	0.773584
DCDQ handwriting	aggressive_behavior	0.08	0.0115883	0.0133486
DCDQ movement	aggressive_behavior	0.02	0.496602	0.529709
RBSR compulsive	aggressive_behavior	0.26	2.52134e-17	1.00853e-16
RBSR injurious	aggressive_behavior	0.38	1.5975e-37	5.11199e-36
RBSR restricted	aggressive_behavior	0.24	5.51426e-15	1.70764e-14
RBSR ritualistic	aggressive_behavior	0.25	5.01354e-17	1.85115e-16
RBSR sameness	aggressive_behavior	0.33	3.79564e-29	5.20545e-28
RBSR stereotyped	aggressive_behavior	0.28	7.43275e-21	4.75696e-20
SCQ communication	aggressive_behavior	0.12	4.59758e-05	6.60477e-05
SCQ interaction	aggressive_behavior	0.1	0.00197088	0.0024257
SCQ stereotyped	aggressive_behavior	0.15	6.32166e-07	1.08371e-06
DCDQ coordination	anxious_depressed	0.08	0.0113399	0.013276
DCDQ handwriting	anxious_depressed	0.02	0.57962	0.611467
DCDQ movement	anxious_depressed	0.01	0.770689	0.787087
RBSR compulsive	anxious_depressed	0.21	4.67812e-12	1.32088e-11
RBSR injurious	anxious_depressed	0.27	7.61685e-19	3.84851e-18
RBSR restricted	anxious_depressed	0.11	0.000241721	0.000326834
RBSR ritualistic	anxious_depressed	0.24	7.09021e-16	2.43093e-15
RBSR sameness	anxious_depressed	0.27	3.69384e-19	2.2163e-18
RBSR stereotyped	anxious_depressed	0.15	7.08879e-07	1.1939e-06
SCQ communication	anxious_depressed	0.03	0.269126	0.293592
SCQ interaction	anxious_depressed	-0.01	0.803464	0.811922
SCQ stereotyped	anxious_depressed	0.13	1.84138e-05	2.76208e-05
DCDQ coordination	attention_problems	0.16	1.02778e-07	1.86164e-07
DCDQ handwriting	attention_problems	0.18	3.76928e-09	7.53856e-09
DCDQ movement	attention_problems	0.11	0.000339898	0.000446989
RBSR compulsive	attention_problems	0.21	4.67526e-12	1.32088e-11
RBSR injurious	attention_problems	0.29	1.97584e-22	1.45908e-21
RBSR restricted	attention_problems	0.22	2.88725e-13	8.66175e-13
RBSR ritualistic	attention_problems	0.19	5.78222e-10	1.32165e-09
RBSR sameness	attention_problems	0.24	8.22295e-16	2.72208e-15
RBSR stereotyped	attention_problems	0.3	1.45262e-23	1.16209e-22
SCQ communication	attention_problems	0.17	2.91343e-08	5.59379e-08
SCQ interaction	attention_problems	0.12	4.60958e-05	6.60477e-05
SCQ stereotyped	attention_problems	0.18	6.49116e-09	1.27174e-08
DCDQ coordination	rule_breaking_behavior	-0.02	0.626684	0.653931
DCDQ handwriting	rule_breaking_behavior	0.03	0.342962	0.369937
DCDQ movement	rule_breaking_behavior	0	0.905909	0.905909
RBSR compulsive	rule_breaking_behavior	0.19	2.38027e-10	5.71266e-10
RBSR injurious	rule_breaking_behavior	0.32	2.90468e-26	2.78849e-25
RBSR restricted	rule_breaking_behavior	0.19	8.67204e-10	1.93608e-09
RBSR ritualistic	rule_breaking_behavior	0.14	7.64884e-06	1.16554e-05
RBSR sameness	rule_breaking_behavior	0.24	3.19687e-15	1.023e-14
RBSR stereotyped	rule_breaking_behavior	0.19	1.83629e-10	4.52011e-10
SCQ communication	rule_breaking_behavior	0.09	0.0031024	0.00372288
SCQ interaction	rule_breaking_behavior	0.08	0.01168	0.0133486
SCQ stereotyped	rule_breaking_behavior	0.1	0.00153861	0.00191827
DCDQ coordination	social_problems	0.17	6.32315e-08	1.16735e-07
DCDQ handwriting	social_problems	0.14	3.90987e-06	6.05399e-06
DCDQ movement	social_problems	0.17	4.13434e-08	7.78229e-08
RBSR compulsive	social_problems	0.26	4.18307e-18	1.82534e-17
RBSR injurious	social_problems	0.34	4.7019e-30	7.52304e-29
RBSR restricted	social_problems	0.21	1.00746e-11	2.68655e-11
RBSR ritualistic	social_problems	0.25	2.38943e-16	8.49574e-16
RBSR sameness	social_problems	0.29	2.14796e-22	1.47289e-21
RBSR stereotyped	social_problems	0.26	3.14634e-18	1.43833e-17
SCQ communication	social_problems	0.11	0.000324244	0.000432325
SCQ interaction	social_problems	0.11	0.000372715	0.000483522
SCQ stereotyped	social_problems	0.15	1.25034e-06	2.03445e-06
DCDQ coordination	somatic_complaints	0.13	3.33239e-05	4.92168e-05
DCDQ handwriting	somatic_complaints	0.1	0.000795586	0.00101835
DCDQ movement	somatic_complaints	0.07	0.0166828	0.0188417
RBSR compulsive	somatic_complaints	0.26	1.94941e-18	9.35716e-18
RBSR injurious	somatic_complaints	0.3	3.32463e-24	2.90149e-23
RBSR restricted	somatic_complaints	0.14	2.80513e-06	4.41463e-06
RBSR ritualistic	somatic_complaints	0.26	3.175e-17	1.2192e-16
RBSR sameness	somatic_complaints	0.27	7.26079e-19	3.84851e-18
RBSR stereotyped	somatic_complaints	0.18	2.56391e-09	5.23692e-09
SCQ communication	somatic_complaints	0.08	0.0106245	0.012592
SCQ interaction	somatic_complaints	0.07	0.0174476	0.0194763
SCQ stereotyped	somatic_complaints	0.09	0.00299037	0.00363386
DCDQ coordination	thought_problems	0.15	1.16324e-06	1.92537e-06
DCDQ handwriting	thought_problems	0.18	2.28456e-09	4.87372e-09
DCDQ movement	thought_problems	0.12	6.3263e-05	8.93125e-05
RBSR compulsive	thought_problems	0.36	3.27988e-34	6.29737e-33
RBSR injurious	thought_problems	0.41	9.20921e-44	8.84085e-42
RBSR restricted	thought_problems	0.32	2.05052e-27	2.18722e-26
RBSR ritualistic	thought_problems	0.33	4.70595e-28	5.64714e-27
RBSR sameness	thought_problems	0.37	6.40225e-36	1.53654e-34
RBSR stereotyped	thought_problems	0.38	7.6008e-38	3.64838e-36
SCQ communication	thought_problems	0.2	3.07345e-11	7.7645e-11
SCQ interaction	thought_problems	0.18	1.80151e-09	3.93057e-09
SCQ stereotyped	thought_problems	0.26	1.17598e-17	4.90845e-17
DCDQ coordination	withdrawn_depressed	0.15	4.63181e-07	8.23433e-07
DCDQ handwriting	withdrawn_depressed	0.06	0.075954	0.0838113
DCDQ movement	withdrawn_depressed	0.1	0.00146659	0.00185253
RBSR compulsive	withdrawn_depressed	0.2	2.27827e-11	5.91119e-11
RBSR injurious	withdrawn_depressed	0.19	3.81817e-10	8.9401e-10
RBSR restricted	withdrawn_depressed	0.15	1.53422e-06	2.45474e-06
RBSR ritualistic	withdrawn_depressed	0.21	5.07329e-12	1.39153e-11
RBSR sameness	withdrawn_depressed	0.27	4.8746e-19	2.75272e-18
RBSR stereotyped	withdrawn_depressed	0.15	5.63866e-07	9.84203e-07
SCQ communication	withdrawn_depressed	0.12	8.54507e-05	0.000118888
SCQ interaction	withdrawn_depressed	0.18	2.42063e-09	5.05176e-09
SCQ stereotyped	withdrawn_depressed	0.12	9.59565e-05	0.000131597

## Sheet: S3_Heritabilities
SNP-heritabilities of the subscales
SNP-heritability mean estimate (h2), standard error, 95% confidence intervals, and p-values for each subscale
subscale_name	h2	h2_SE	h2_pval	h2_conf_low	h2_conf_high
DCDQ handwriting	0.08	0.05	0.0903576	-0.01	0.18
DCDQ coordination	0.07	0.05	0.131281	-0.02	0.17
DCDQ movement	0.04	0.05	0.428229	-0.06	0.14
RBSR stereotyped	0.19	0.05	0.00010115	0.1	0.29
RBSR injurious	0.2	0.05	0.000181098	0.09	0.3
RBSR compulsive	0.21	0.05	4.64301e-05	0.11	0.31
RBSR ritualistic	0.09	0.05	0.0684063	-0.01	0.19
RBSR sameness	0.21	0.05	4.41336e-05	0.11	0.31
RBSR restricted	0.24	0.05	3.53954e-06	0.14	0.33
SCQ communication	0	0.05	0.999986	-0.1	0.1
SCQ interaction	0.03	0.05	0.50817	-0.06	0.12
SCQ stereotyped	0.12	0.05	0.0123638	0.03	0.22

## Sheet: S4_GeneticCorrelations
Intra-cohort genetic correlations between subscales
Genetic correlation mean estimate (rG), standard error, 95% confidence intervals, and p-values for each pair of subscales
subscale_name.x	subscale_name.y	rG	rG_SE	rG_pval	rG_conf_low	rG_conf_high
DCDQ handwriting	DCDQ coordination	0.81	0.34	0.02	0.14	1.5
DCDQ movement	DCDQ handwriting	0.39	0.49	0.44	-0.57	1.4
DCDQ movement	DCDQ coordination	1	0.51	0.05	-0.01	2
RBSR stereotyped	DCDQ handwriting	0.38	0.28	0.17	-0.16	0.92
RBSR stereotyped	DCDQ coordination	0.95	0.43	0.03	0.1	1.8
RBSR stereotyped	DCDQ movement	0.34	0.42	0.42	-0.47	1.2
RBSR stereotyped	RBSR injurious	0.6	0.15	0	0.31	0.9
RBSR stereotyped	RBSR compulsive	0.87	0.12	0	0.63	1.1
RBSR stereotyped	RBSR ritualistic	1	0.35	0	0.32	1.7
RBSR stereotyped	RBSR sameness	0.85	0.13	0	0.6	1.1
RBSR stereotyped	RBSR restricted	1	0.14	0	0.73	1.3
RBSR injurious	DCDQ handwriting	0.57	0.32	0.08	-0.06	1.2
RBSR injurious	DCDQ coordination	0.85	0.42	0.04	0.02	1.7
RBSR injurious	DCDQ movement	-0.1	0.4	1.2	-0.88	0.67
RBSR injurious	RBSR compulsive	0.76	0.16	0	0.45	1.1
RBSR compulsive	DCDQ handwriting	0.48	0.3	0.11	-0.11	1.1
RBSR compulsive	DCDQ coordination	0.8	0.37	0.03	0.07	1.5
RBSR compulsive	DCDQ movement	0.26	0.4	0.53	-0.53	1.1
RBSR ritualistic	DCDQ handwriting	0.86	0.52	0.1	-0.16	1.9
RBSR ritualistic	DCDQ coordination	1	0.55	0.07	-0.08	2.1
RBSR ritualistic	DCDQ movement	0.09	0.57	0.89	-1	1.2
RBSR ritualistic	RBSR injurious	0.94	0.32	0	0.31	1.6
RBSR ritualistic	RBSR compulsive	1	0.23	0	0.55	1.4
RBSR ritualistic	RBSR restricted	1	0.3	0	0.42	1.6
RBSR sameness	DCDQ handwriting	1	0.48	0.04	0.06	1.9
RBSR sameness	DCDQ coordination	1	0.45	0.02	0.12	1.9
RBSR sameness	DCDQ movement	0.34	0.43	0.44	-0.5	1.2
RBSR sameness	RBSR injurious	0.95	0.16	0	0.64	1.3
RBSR sameness	RBSR compulsive	0.88	0.09	0	0.71	1.1
RBSR sameness	RBSR ritualistic	1	0.2	0	0.6	1.4
RBSR sameness	RBSR restricted	0.91	0.1	0	0.72	1.1
RBSR restricted	DCDQ handwriting	0.44	0.27	0.11	-0.1	0.97
RBSR restricted	DCDQ coordination	0.99	0.4	0.01	0.2	1.8
RBSR restricted	DCDQ movement	0.37	0.41	0.37	-0.42	1.2
RBSR restricted	RBSR injurious	0.77	0.16	0	0.47	1.1
RBSR restricted	RBSR compulsive	0.92	0.11	0	0.71	1.1
SCQ communication	DCDQ handwriting	1	1.8	0.59	-2.5	4.5
SCQ communication	DCDQ coordination	1	27	0.97	-51	53
SCQ communication	DCDQ movement	-1	5.3	1.1	-11	9.3
SCQ communication	RBSR stereotyped	1	1.6	0.55	-2.2	4.2
SCQ communication	RBSR injurious	1	1.7	0.57	-2.3	4.3
SCQ communication	RBSR compulsive	1	6.9	0.89	-13	15
SCQ communication	RBSR ritualistic	1	4.2	0.82	-7.2	9.2
SCQ communication	RBSR sameness	1	7	0.9	-13	15
SCQ communication	RBSR restricted	1	2.6	0.72	-4.2	6.2
SCQ interaction	DCDQ handwriting	1	1.1	0.36	-1.1	3.1
SCQ interaction	DCDQ coordination	1	1.2	0.41	-1.3	3.3
SCQ interaction	DCDQ movement	0.92	1.1	0.43	-1.3	3.1
SCQ interaction	RBSR stereotyped	1	1.1	0.36	-1.1	3.1
SCQ interaction	RBSR injurious	1	0.88	0.26	-0.72	2.7
SCQ interaction	RBSR compulsive	1	1.1	0.38	-1.2	3.2
SCQ interaction	RBSR ritualistic	1	0.99	0.32	-0.94	2.9
SCQ interaction	RBSR sameness	1	0.9	0.27	-0.75	2.8
SCQ interaction	RBSR restricted	1	1.3	0.44	-1.5	3.5
SCQ interaction	SCQ communication	-1	7.7	1.1	-16	14
SCQ stereotyped	DCDQ handwriting	0.43	0.36	0.23	-0.27	1.1
SCQ stereotyped	DCDQ coordination	1	0.57	0.08	-0.12	2.1
SCQ stereotyped	DCDQ movement	0.1	0.48	0.84	-0.83	1
SCQ stereotyped	RBSR stereotyped	0.78	0.17	0	0.44	1.1
SCQ stereotyped	RBSR injurious	0.19	0.22	0.4	-0.25	0.63
SCQ stereotyped	RBSR compulsive	0.71	0.18	0	0.35	1.1
SCQ stereotyped	RBSR ritualistic	0.81	0.32	0.01	0.19	1.4
SCQ stereotyped	RBSR sameness	0.58	0.19	0	0.2	0.96
SCQ stereotyped	RBSR restricted	0.65	0.18	0	0.31	0.99
SCQ stereotyped	SCQ communication	1	3.2	0.77	-5.3	7.3
SCQ stereotyped	SCQ interaction	1	1	0.32	-0.95	3

## Sheet: S5_GWASpower
Subscale GWAS power
Number of clumped lead SNPs, average beta effect size, average MAF, and GWAS power at sample sizes: N = 6,064 (actual), N = 7,580 (actual times 1.25), N = 9,096 (actual times 1.5), N = 10,612 (actual times 1.75), and N = 12,128 (double)
subscale_name	N_leadSNPs	average_effect_size	average_MAF	power_N_6064	power_N_7580	power_N_9096	power_N_10612	power_N_12128
DCDQ coordination	46	0.1	0.27	0.21	0.4	0.6	0.76	0.87
DCDQ handwriting	68	0.09	0.26	0.18	0.36	0.55	0.72	0.84
DCDQ movement	44	0.1	0.24	0.18	0.36	0.55	0.71	0.84
RBSR compulsive	64	0.09	0.28	0.16	0.33	0.51	0.68	0.81
RBSR injurious	53	0.1	0.26	0.2	0.39	0.58	0.75	0.86
RBSR restricted	72	0.1	0.25	0.21	0.4	0.6	0.76	0.87
RBSR ritualistic	52	0.1	0.26	0.26	0.47	0.67	0.82	0.91
RBSR sameness	68	0.09	0.29	0.2	0.38	0.57	0.74	0.86
RBSR stereotyped	64	0.09	0.26	0.17	0.34	0.53	0.7	0.82
SCQ interaction	54	0.1	0.24	0.17	0.33	0.52	0.69	0.82
SCQ stereotyped	57	0.09	0.29	0.17	0.34	0.53	0.7	0.82

## Sheet: S6_PGS_ABCD_LinearModels
Subscale PGS linear model associations with autism-related CBCL traits in ABCD
The beta estimates from the PGS term in the linear model: lm(trait ~ sex + PGS) in association with the autism-related CBCL traits. The beta estimate, standard error, 95% confidence intervals, and p-values are shown.
pgs_name	cbcl_name	beta_estimate	beta_SE	beta_pval	beta_conf_low	beta_conf_high
DCDQ coordination	aggressive	0.02	0.01	0.0949	0	0.05
DCDQ handwriting	aggressive	0.02	0.01	0.0822	0	0.05
DCDQ movement	aggressive	0	0.01	0.885	-0.03	0.02
RBSR compulsive	aggressive	0.02	0.01	0.21	-0.01	0.04
RBSR injurious	aggressive	0.04	0.01	0.00441	0.01	0.06
RBSR restricted	aggressive	0.03	0.01	0.0395	0	0.05
RBSR ritualistic	aggressive	0.02	0.01	0.112	0	0.05
RBSR sameness	aggressive	0.03	0.01	0.0196	0.01	0.06
RBSR stereotyped	aggressive	0.02	0.01	0.0867	0	0.05
SCQ stereotyped	aggressive	0.02	0.01	0.211	-0.01	0.04
autism-PGC-2019	aggressive	0.04	0.01	0.00768	0.01	0.06
DCDQ coordination	anxdep	0.01	0.01	0.521	-0.02	0.04
DCDQ handwriting	anxdep	0.01	0.01	0.413	-0.02	0.04
DCDQ movement	anxdep	0.01	0.01	0.656	-0.02	0.03
RBSR compulsive	anxdep	0.01	0.01	0.537	-0.02	0.04
RBSR injurious	anxdep	0.05	0.01	0.000792	0.02	0.07
RBSR restricted	anxdep	0.02	0.01	0.115	-0.01	0.05
RBSR ritualistic	anxdep	0.01	0.01	0.383	-0.02	0.04
RBSR sameness	anxdep	0.02	0.01	0.0843	0	0.05
RBSR stereotyped	anxdep	0.04	0.01	0.000894	0.02	0.07
SCQ stereotyped	anxdep	0	0.01	0.823	-0.03	0.02
autism-PGC-2019	anxdep	0.04	0.01	0.0106	0.01	0.06
DCDQ coordination	attention	0.01	0.01	0.685	-0.02	0.03
DCDQ handwriting	attention	0	0.01	0.881	-0.02	0.03
DCDQ movement	attention	0	0.01	0.786	-0.03	0.02
RBSR compulsive	attention	0.03	0.01	0.0342	0	0.06
RBSR injurious	attention	0.04	0.01	0.00141	0.02	0.07
RBSR restricted	attention	0.06	0.01	5.03e-05	0.03	0.08
RBSR ritualistic	attention	0.02	0.01	0.108	0	0.05
RBSR sameness	attention	0.03	0.01	0.0543	0	0.05
RBSR stereotyped	attention	0.04	0.01	0.00515	0.01	0.06
SCQ stereotyped	attention	0.01	0.01	0.495	-0.02	0.04
autism-PGC-2019	attention	0.07	0.01	2.84e-07	0.04	0.1
DCDQ coordination	rulebreak	0	0.01	0.891	-0.02	0.03
DCDQ handwriting	rulebreak	0.01	0.01	0.648	-0.02	0.03
DCDQ movement	rulebreak	-0.02	0.01	0.237	-0.04	0.01
RBSR compulsive	rulebreak	0.01	0.01	0.49	-0.02	0.04
RBSR injurious	rulebreak	0.02	0.01	0.111	0	0.05
RBSR restricted	rulebreak	0.03	0.01	0.0523	0	0.05
RBSR ritualistic	rulebreak	0.01	0.01	0.285	-0.01	0.04
RBSR sameness	rulebreak	0.02	0.01	0.124	-0.01	0.05
RBSR stereotyped	rulebreak	0.01	0.01	0.301	-0.01	0.04
SCQ stereotyped	rulebreak	0	0.01	0.905	-0.02	0.03
autism-PGC-2019	rulebreak	0.03	0.01	0.0359	0	0.06
DCDQ coordination	social	0.01	0.01	0.601	-0.02	0.03
DCDQ handwriting	social	0	0.01	0.771	-0.03	0.02
DCDQ movement	social	0	0.01	0.817	-0.03	0.02
RBSR compulsive	social	0.03	0.01	0.0412	0	0.05
RBSR injurious	social	0.04	0.01	0.00927	0.01	0.06
RBSR restricted	social	0.04	0.01	0.00197	0.02	0.07
RBSR ritualistic	social	0.02	0.01	0.0951	0	0.05
RBSR sameness	social	0.02	0.01	0.105	0	0.05
RBSR stereotyped	social	0.03	0.01	0.0305	0	0.06
SCQ stereotyped	social	0.01	0.01	0.489	-0.02	0.04
autism-PGC-2019	social	0.04	0.01	0.00417	0.01	0.07
DCDQ coordination	somatic	0.01	0.01	0.344	-0.01	0.04
DCDQ handwriting	somatic	-0.01	0.01	0.547	-0.04	0.02
DCDQ movement	somatic	0	0.01	0.77	-0.02	0.03
RBSR compulsive	somatic	0.03	0.01	0.0462	0	0.05
RBSR injurious	somatic	0.02	0.01	0.191	-0.01	0.04
RBSR restricted	somatic	0.03	0.01	0.048	0	0.05
RBSR ritualistic	somatic	0.02	0.01	0.144	-0.01	0.05
RBSR sameness	somatic	0.02	0.01	0.15	-0.01	0.05
RBSR stereotyped	somatic	0.04	0.01	0.01	0.01	0.06
SCQ stereotyped	somatic	0.02	0.01	0.0954	0	0.05
autism-PGC-2019	somatic	0.03	0.01	0.0326	0	0.06
DCDQ coordination	thought	0.01	0.01	0.558	-0.02	0.04
DCDQ handwriting	thought	0.01	0.01	0.634	-0.02	0.03
DCDQ movement	thought	-0.01	0.01	0.677	-0.03	0.02
RBSR compulsive	thought	0.05	0.01	0.000375	0.02	0.08
RBSR injurious	thought	0.06	0.01	9.57e-06	0.03	0.09
RBSR restricted	thought	0.06	0.01	4.13e-06	0.04	0.09
RBSR ritualistic	thought	0.05	0.01	0.000537	0.02	0.07
RBSR sameness	thought	0.05	0.01	6.34e-05	0.03	0.08
RBSR stereotyped	thought	0.06	0.01	5.27e-06	0.04	0.09
SCQ stereotyped	thought	0.02	0.01	0.0822	0	0.05
autism-PGC-2019	thought	0.05	0.01	0.000582	0.02	0.07
DCDQ coordination	withdep	0.01	0.01	0.691	-0.02	0.03
DCDQ handwriting	withdep	0	0.01	0.821	-0.02	0.03
DCDQ movement	withdep	-0.01	0.01	0.484	-0.04	0.02
RBSR compulsive	withdep	0	0.01	0.851	-0.02	0.03
RBSR injurious	withdep	0.02	0.01	0.113	-0.01	0.05
RBSR restricted	withdep	0.02	0.01	0.159	-0.01	0.05
RBSR ritualistic	withdep	0.01	0.01	0.527	-0.02	0.04
RBSR sameness	withdep	0.02	0.01	0.117	-0.01	0.05
RBSR stereotyped	withdep	0.02	0.01	0.218	-0.01	0.04
SCQ stereotyped	withdep	-0.01	0.01	0.336	-0.04	0.01
autism-PGC-2019	withdep	0.05	0.01	0.000279	0.02	0.08

## Sheet: S7_PGS_SPARK_LinearModels
PGS linear model associations with subscales in SPARK
The beta estimates from the PGS term in the linear model: lm(trait ~ sex + PGS) in association with the subscales. The beta estimate, standard error, 95% confidence intervals, and p-values are shown
pgs_name	subscale_name	beta_estimate	beta_SE	beta_pval	beta_pval_FDR	beta_conf_low	beta_conf_high
extraversion	DCDQ coordination	0	0.01	0.751	0.848	-0.02	0.03
loneliness	DCDQ coordination	0.02	0.01	0.0632	0.161	0	0.05
neuroticism	DCDQ coordination	0.04	0.01	0.00244	0.0117	0.01	0.06
openness	DCDQ coordination	0	0.01	0.946	0.969	-0.02	0.03
risky behavior	DCDQ coordination	0.02	0.01	0.0642	0.161	0	0.05
SWB	DCDQ coordination	-0.01	0.01	0.378	0.529	-0.04	0.01
ADHD	DCDQ coordination	0.03	0.01	0.0119	0.04	0.01	0.06
anorexia	DCDQ coordination	-0.02	0.01	0.15	0.277	-0.04	0.01
autism	DCDQ coordination	0.01	0.01	0.455	0.607	-0.02	0.04
bipolar	DCDQ coordination	0.03	0.01	0.0431	0.115	0	0.05
cog perf	DCDQ coordination	-0.01	0.01	0.604	0.73	-0.03	0.02
MDD	DCDQ coordination	0.05	0.01	0.000185	0.00107	0.02	0.07
edu attain	DCDQ coordination	-0.03	0.01	0.01	0.0365	-0.06	-0.01
SCZ	DCDQ coordination	-0.02	0.01	0.234	0.371	-0.04	0.01
extraversion	DCDQ handwriting	0.01	0.01	0.302	0.452	-0.01	0.04
loneliness	DCDQ handwriting	0.02	0.01	0.101	0.207	0	0.05
neuroticism	DCDQ handwriting	0.02	0.01	0.135	0.255	-0.01	0.04
openness	DCDQ handwriting	0	0.01	0.897	0.942	-0.02	0.03
risky behavior	DCDQ handwriting	0	0.01	0.774	0.853	-0.02	0.03
SWB	DCDQ handwriting	0	0.01	0.77	0.853	-0.03	0.02
ADHD	DCDQ handwriting	0.06	0.01	2.17e-06	2.03e-05	0.04	0.09
anorexia	DCDQ handwriting	0	0.01	0.931	0.961	-0.02	0.03
autism	DCDQ handwriting	0	0.01	0.915	0.955	-0.02	0.03
bipolar	DCDQ handwriting	0.01	0.01	0.34	0.488	-0.01	0.04
cog perf	DCDQ handwriting	-0.06	0.01	5.16e-07	5.42e-06	-0.09	-0.04
MDD	DCDQ handwriting	0.04	0.01	0.00611	0.0241	0.01	0.06
edu attain	DCDQ handwriting	-0.09	0.01	2.58e-13	5.42e-12	-0.12	-0.07
SCZ	DCDQ handwriting	0.01	0.01	0.586	0.717	-0.02	0.03
extraversion	DCDQ movement	0.01	0.01	0.425	0.576	-0.02	0.04
loneliness	DCDQ movement	0	0.01	0.874	0.923	-0.03	0.02
neuroticism	DCDQ movement	0.02	0.01	0.0709	0.175	0	0.05
openness	DCDQ movement	0.03	0.01	0.0379	0.108	0	0.05
risky behavior	DCDQ movement	0.01	0.01	0.316	0.462	-0.01	0.04
SWB	DCDQ movement	0	0.01	0.755	0.848	-0.03	0.02
ADHD	DCDQ movement	0.02	0.01	0.132	0.252	-0.01	0.04
anorexia	DCDQ movement	0	0.01	0.953	0.97	-0.02	0.03
autism	DCDQ movement	0.03	0.01	0.0401	0.112	0	0.05
bipolar	DCDQ movement	0.04	0.01	0.00496	0.0208	0.01	0.06
cog perf	DCDQ movement	0.02	0.01	0.202	0.339	-0.01	0.04
MDD	DCDQ movement	0.03	0.01	0.0171	0.0532	0.01	0.06
edu attain	DCDQ movement	0	0.01	0.962	0.974	-0.03	0.02
SCZ	DCDQ movement	0.01	0.01	0.537	0.683	-0.02	0.03
extraversion	RBSR compulsive	0	0.01	0.777	0.853	-0.02	0.03
loneliness	RBSR compulsive	0.05	0.01	6.82e-05	0.000441	0.03	0.08
neuroticism	RBSR compulsive	0.03	0.01	0.0178	0.0544	0.01	0.06
openness	RBSR compulsive	-0.02	0.01	0.173	0.303	-0.04	0.01
risky behavior	RBSR compulsive	0.02	0.01	0.0786	0.181	0	0.05
SWB	RBSR compulsive	0	0.01	0.932	0.961	-0.02	0.03
ADHD	RBSR compulsive	0.08	0.01	3.35e-09	3.75e-08	0.05	0.1
anorexia	RBSR compulsive	-0.02	0.01	0.22	0.355	-0.04	0.01
autism	RBSR compulsive	-0.03	0.01	0.0462	0.121	-0.05	0
bipolar	RBSR compulsive	-0.03	0.01	0.0419	0.114	-0.05	0
cog perf	RBSR compulsive	-0.08	0.01	1.47e-09	1.9e-08	-0.1	-0.05
MDD	RBSR compulsive	0.03	0.01	0.00769	0.0287	0.01	0.06
edu attain	RBSR compulsive	-0.14	0.01	1.06e-27	8.9e-26	-0.16	-0.11
SCZ	RBSR compulsive	-0.01	0.01	0.34	0.488	-0.04	0.01
extraversion	RBSR injurious	0.02	0.01	0.194	0.333	-0.01	0.04
loneliness	RBSR injurious	0.06	0.01	1.33e-05	9.71e-05	0.03	0.08
neuroticism	RBSR injurious	0.06	0.01	2.78e-06	2.46e-05	0.04	0.08
openness	RBSR injurious	0	0.01	0.846	0.905	-0.03	0.02
risky behavior	RBSR injurious	0.04	0.01	0.00293	0.0133	0.01	0.06
SWB	RBSR injurious	-0.02	0.01	0.108	0.213	-0.05	0
ADHD	RBSR injurious	0.11	0.01	4.89e-18	1.37e-16	0.09	0.14
anorexia	RBSR injurious	-0.02	0.01	0.0943	0.202	-0.05	0
autism	RBSR injurious	0	0.01	0.746	0.848	-0.03	0.02
bipolar	RBSR injurious	0.01	0.01	0.385	0.535	-0.01	0.04
cog perf	RBSR injurious	-0.05	0.01	4.07e-05	0.000274	-0.08	-0.03
MDD	RBSR injurious	0.08	0.01	2.19e-09	2.63e-08	0.05	0.1
edu attain	RBSR injurious	-0.13	0.01	1.17e-25	6.55e-24	-0.16	-0.11
SCZ	RBSR injurious	-0.02	0.01	0.0754	0.177	-0.05	0
extraversion	RBSR restricted	0.01	0.01	0.496	0.646	-0.02	0.03
loneliness	RBSR restricted	0.05	0.01	8.62e-05	0.000536	0.02	0.08
neuroticism	RBSR restricted	0.04	0.01	0.00225	0.0111	0.01	0.06
openness	RBSR restricted	-0.03	0.01	0.0114	0.04	-0.06	-0.01
risky behavior	RBSR restricted	0.04	0.01	0.00368	0.0163	0.01	0.06
SWB	RBSR restricted	0.01	0.01	0.485	0.637	-0.02	0.03
ADHD	RBSR restricted	0.09	0.01	2.65e-12	4.45e-11	0.06	0.11
anorexia	RBSR restricted	-0.02	0.01	0.075	0.177	-0.05	0
autism	RBSR restricted	-0.02	0.01	0.166	0.3	-0.04	0.01
bipolar	RBSR restricted	-0.01	0.01	0.652	0.77	-0.03	0.02
cog perf	RBSR restricted	-0.09	0.01	6.07e-13	1.13e-11	-0.12	-0.07
MDD	RBSR restricted	0.06	0.01	8.04e-07	7.95e-06	0.04	0.09
edu attain	RBSR restricted	-0.15	0.01	1.49e-33	2.5e-31	-0.18	-0.13
SCZ	RBSR restricted	-0.02	0.01	0.146	0.273	-0.04	0.01
extraversion	RBSR ritualistic	0.03	0.01	0.0411	0.113	0	0.05
loneliness	RBSR ritualistic	0.03	0.01	0.0129	0.0425	0.01	0.06
neuroticism	RBSR ritualistic	0.03	0.01	0.0118	0.04	0.01	0.06
openness	RBSR ritualistic	-0.01	0.01	0.589	0.717	-0.03	0.02
risky behavior	RBSR ritualistic	0.03	0.01	0.0151	0.0479	0.01	0.06
SWB	RBSR ritualistic	-0.01	0.01	0.307	0.452	-0.04	0.01
ADHD	RBSR ritualistic	0.05	0.01	3.15e-05	0.00022	0.03	0.08
anorexia	RBSR ritualistic	-0.01	0.01	0.525	0.673	-0.03	0.02
autism	RBSR ritualistic	-0.02	0.01	0.171	0.303	-0.04	0.01
bipolar	RBSR ritualistic	0	0.01	0.748	0.848	-0.02	0.03
cog perf	RBSR ritualistic	-0.04	0.01	0.00294	0.0133	-0.06	-0.01
MDD	RBSR ritualistic	0.04	0.01	0.00418	0.018	0.01	0.06
edu attain	RBSR ritualistic	-0.1	0.01	8.58e-14	2.06e-12	-0.12	-0.07
SCZ	RBSR ritualistic	-0.01	0.01	0.367	0.518	-0.04	0.01
extraversion	RBSR sameness	0.02	0.01	0.214	0.354	-0.01	0.04
loneliness	RBSR sameness	0.04	0.01	0.00115	0.00585	0.02	0.07
neuroticism	RBSR sameness	0.04	0.01	0.00685	0.0262	0.01	0.06
openness	RBSR sameness	-0.02	0.01	0.124	0.242	-0.04	0.01
risky behavior	RBSR sameness	0.02	0.01	0.215	0.354	-0.01	0.04
SWB	RBSR sameness	0	0.01	0.805	0.878	-0.03	0.02
ADHD	RBSR sameness	0.08	0.01	1.75e-10	2.67e-09	0.06	0.11
anorexia	RBSR sameness	-0.02	0.01	0.162	0.296	-0.04	0.01
autism	RBSR sameness	-0.02	0.01	0.1	0.207	-0.05	0
bipolar	RBSR sameness	-0.01	0.01	0.411	0.566	-0.04	0.02
cog perf	RBSR sameness	-0.06	0.01	4.84e-06	3.87e-05	-0.08	-0.03
MDD	RBSR sameness	0.04	0.01	0.000583	0.00326	0.02	0.07
edu attain	RBSR sameness	-0.13	0.01	3.09e-23	1.3e-21	-0.15	-0.1
SCZ	RBSR sameness	-0.02	0.01	0.107	0.213	-0.05	0
extraversion	RBSR stereotyped	0.02	0.01	0.2	0.339	-0.01	0.04
loneliness	RBSR stereotyped	0.03	0.01	0.0115	0.04	0.01	0.06
neuroticism	RBSR stereotyped	0.05	0.01	0.000178	0.00107	0.02	0.07
openness	RBSR stereotyped	-0.02	0.01	0.172	0.303	-0.04	0.01
risky behavior	RBSR stereotyped	0.02	0.01	0.104	0.211	0	0.05
SWB	RBSR stereotyped	-0.01	0.01	0.615	0.738	-0.03	0.02
ADHD	RBSR stereotyped	0.08	0.01	9.06e-10	1.27e-08	0.05	0.1
anorexia	RBSR stereotyped	-0.02	0.01	0.0757	0.177	-0.05	0
autism	RBSR stereotyped	0	0.01	0.864	0.919	-0.02	0.03
bipolar	RBSR stereotyped	-0.03	0.01	0.0346	0.1	-0.05	0
cog perf	RBSR stereotyped	-0.06	0.01	5.84e-06	4.46e-05	-0.08	-0.03
MDD	RBSR stereotyped	0.04	0.01	0.000732	0.00397	0.02	0.07
edu attain	RBSR stereotyped	-0.12	0.01	4.65e-22	1.56e-20	-0.15	-0.1
SCZ	RBSR stereotyped	-0.02	0.01	0.189	0.327	-0.04	0.01
extraversion	SCQ communication	0	0.01	0.83	0.898	-0.02	0.03
loneliness	SCQ communication	-0.01	0.01	0.421	0.575	-0.04	0.02
neuroticism	SCQ communication	0.02	0.01	0.247	0.388	-0.01	0.04
openness	SCQ communication	0.01	0.01	0.507	0.655	-0.02	0.03
risky behavior	SCQ communication	0.02	0.01	0.08	0.182	0	0.05
SWB	SCQ communication	0	0.01	0.751	0.848	-0.02	0.03
ADHD	SCQ communication	0.02	0.01	0.23	0.368	-0.01	0.04
anorexia	SCQ communication	0.01	0.01	0.66	0.77	-0.02	0.03
autism	SCQ communication	0.02	0.01	0.0878	0.193	0	0.05
bipolar	SCQ communication	0.02	0.01	0.0884	0.193	0	0.05
cog perf	SCQ communication	-0.01	0.01	0.58	0.716	-0.03	0.02
MDD	SCQ communication	0.02	0.01	0.0949	0.202	0	0.05
edu attain	SCQ communication	-0.04	0.01	0.00556	0.0228	-0.06	-0.01
SCZ	SCQ communication	0.02	0.01	0.0546	0.141	0	0.05
extraversion	SCQ interaction	0.01	0.01	0.306	0.452	-0.01	0.04
loneliness	SCQ interaction	0.01	0.01	0.626	0.746	-0.02	0.03
neuroticism	SCQ interaction	0.02	0.01	0.217	0.354	-0.01	0.04
openness	SCQ interaction	0	0.01	0.989	0.989	-0.02	0.02
risky behavior	SCQ interaction	0.01	0.01	0.454	0.607	-0.02	0.04
SWB	SCQ interaction	0.01	0.01	0.463	0.612	-0.02	0.04
ADHD	SCQ interaction	0.03	0.01	0.0148	0.0478	0.01	0.06
anorexia	SCQ interaction	0	0.01	0.834	0.898	-0.03	0.02
autism	SCQ interaction	0.01	0.01	0.351	0.5	-0.01	0.04
bipolar	SCQ interaction	0	0.01	0.986	0.989	-0.02	0.02
cog perf	SCQ interaction	-0.02	0.01	0.0722	0.176	-0.05	0
MDD	SCQ interaction	0.01	0.01	0.543	0.683	-0.02	0.03
edu attain	SCQ interaction	-0.06	0.01	3.38e-06	2.84e-05	-0.08	-0.03
SCZ	SCQ interaction	0	0.01	0.757	0.848	-0.03	0.02
extraversion	SCQ stereotyped	0.03	0.01	0.0341	0.1	0	0.05
loneliness	SCQ stereotyped	-0.01	0.01	0.282	0.427	-0.04	0.01
neuroticism	SCQ stereotyped	0.01	0.01	0.271	0.414	-0.01	0.04
openness	SCQ stereotyped	0.02	0.01	0.0823	0.184	0	0.05
risky behavior	SCQ stereotyped	0.03	0.01	0.0342	0.1	0	0.05
SWB	SCQ stereotyped	0.01	0.01	0.27	0.414	-0.01	0.04
ADHD	SCQ stereotyped	0.04	0.01	0.00616	0.0241	0.01	0.06
anorexia	SCQ stereotyped	-0.02	0.01	0.128	0.247	-0.04	0.01
autism	SCQ stereotyped	0.01	0.01	0.268	0.414	-0.01	0.04
bipolar	SCQ stereotyped	-0.01	0.01	0.545	0.683	-0.03	0.02
cog perf	SCQ stereotyped	-0.01	0.01	0.576	0.716	-0.03	0.02
MDD	SCQ stereotyped	0.02	0.01	0.097	0.204	0	0.05
edu attain	SCQ stereotyped	-0.04	0.01	0.000996	0.00523	-0.07	-0.02
SCZ	SCQ stereotyped	-0.01	0.01	0.655	0.77	-0.03	0.02

## Sheet: S8_PGS_SPARK_SexStratified_Corr
PGS Pearson correlation coefficients with subscales in SPARK
The Pearson correlation coefficients, confidence intervals, and p-values for the whole cohort (N = 6,064) as well as sex-stratified (N = 1,177 females and N = 4,887 males)
pgs_name	subscale_name	MF_estimate	MF_conf_low	MF_conf_high	MF_pval	F_estimate	F_conf_low	F_conf_high	F_pval	M_estimate	M_conf_low	M_conf_high	M_pval
extraversion	DCDQ handwriting	0.01	-0.01	0.04	0.333	0	-0.06	0.06	0.937	0.02	-0.01	0.04	0.227
extraversion	DCDQ coordination	0	-0.02	0.03	0.743	-0.08	-0.13	-0.02	0.00876	0.02	0	0.05	0.0948
extraversion	DCDQ movement	0.01	-0.01	0.04	0.394	-0.06	-0.11	0	0.0538	0.03	0	0.06	0.0595
extraversion	RBSR stereotyped	0.02	-0.01	0.04	0.207	0	-0.06	0.06	0.969	0.02	-0.01	0.05	0.141
extraversion	RBSR injurious	0.02	-0.01	0.04	0.179	0.06	0	0.12	0.0403	0.01	-0.02	0.03	0.705
extraversion	RBSR compulsive	0	-0.02	0.03	0.742	-0.02	-0.07	0.04	0.567	0.01	-0.02	0.04	0.542
extraversion	RBSR ritualistic	0.03	0	0.05	0.0387	0.02	-0.04	0.08	0.523	0.03	0	0.06	0.0487
extraversion	RBSR sameness	0.02	-0.01	0.04	0.205	-0.02	-0.08	0.03	0.424	0.03	0	0.05	0.0682
extraversion	RBSR restricted	0.01	-0.02	0.03	0.56	-0.04	-0.09	0.02	0.212	0.02	-0.01	0.05	0.153
extraversion	SCQ communication	0	-0.02	0.03	0.824	-0.01	-0.06	0.05	0.832	0	-0.02	0.03	0.726
extraversion	SCQ interaction	0.01	-0.01	0.04	0.312	-0.02	-0.07	0.04	0.557	0.02	-0.01	0.05	0.142
extraversion	SCQ stereotyped	0.03	0	0.05	0.0423	0.03	-0.02	0.09	0.264	0.03	0	0.05	0.07
loneliness	DCDQ handwriting	0.02	0	0.05	0.0798	0.02	-0.04	0.08	0.483	0.02	-0.01	0.05	0.138
loneliness	DCDQ coordination	0.02	0	0.05	0.0661	0.05	0	0.11	0.0735	0.02	-0.01	0.04	0.228
loneliness	DCDQ movement	0	-0.03	0.02	0.795	0.01	-0.04	0.07	0.67	-0.01	-0.03	0.02	0.702
loneliness	RBSR stereotyped	0.03	0.01	0.06	0.0104	0.07	0.02	0.13	0.0116	0.02	-0.01	0.05	0.121
loneliness	RBSR injurious	0.06	0.03	0.08	2.01e-05	0.02	-0.04	0.07	0.578	0.07	0.04	0.09	4.21e-06
loneliness	RBSR compulsive	0.05	0.02	0.08	9.92e-05	0.07	0.02	0.13	0.0116	0.05	0.02	0.07	0.00137
loneliness	RBSR ritualistic	0.03	0.01	0.06	0.0147	0.07	0.01	0.12	0.022	0.02	0	0.05	0.103
loneliness	RBSR sameness	0.04	0.02	0.07	0.00137	0.06	0	0.11	0.0573	0.04	0.01	0.07	0.00728
loneliness	RBSR restricted	0.05	0.03	0.08	4.53e-05	0.08	0.03	0.14	0.00342	0.04	0.01	0.07	0.00344
loneliness	SCQ communication	-0.01	-0.04	0.02	0.414	0.01	-0.05	0.07	0.749	-0.02	-0.04	0.01	0.294
loneliness	SCQ interaction	0.01	-0.02	0.03	0.609	0.01	-0.05	0.06	0.81	0.01	-0.02	0.03	0.671
loneliness	SCQ stereotyped	-0.01	-0.04	0.01	0.355	-0.01	-0.07	0.04	0.654	-0.01	-0.04	0.01	0.328
neuroticism	DCDQ handwriting	0.02	-0.01	0.04	0.141	-0.04	-0.1	0.02	0.151	0.03	0.01	0.06	0.0164
neuroticism	DCDQ coordination	0.04	0.01	0.06	0.00241	0.04	-0.01	0.1	0.123	0.04	0.01	0.06	0.00879
neuroticism	DCDQ movement	0.02	0	0.05	0.0688	0.02	-0.03	0.08	0.404	0.02	-0.01	0.05	0.109
neuroticism	RBSR stereotyped	0.05	0.02	0.07	0.000183	0.07	0.02	0.13	0.0108	0.04	0.01	0.07	0.0037
neuroticism	RBSR injurious	0.06	0.04	0.08	2.66e-06	0.05	-0.01	0.11	0.0747	0.06	0.03	0.09	1.35e-05
neuroticism	RBSR compulsive	0.03	0.01	0.06	0.0173	0.05	-0.01	0.1	0.11	0.03	0	0.06	0.0634
neuroticism	RBSR ritualistic	0.03	0.01	0.06	0.0115	0.04	-0.02	0.1	0.155	0.03	0	0.06	0.0355
neuroticism	RBSR sameness	0.04	0.01	0.06	0.00671	0.05	-0.01	0.1	0.112	0.03	0	0.06	0.026
neuroticism	RBSR restricted	0.04	0.01	0.06	0.00258	0.04	-0.01	0.1	0.128	0.04	0.01	0.07	0.00796
neuroticism	SCQ communication	0.02	-0.01	0.04	0.246	0.01	-0.05	0.07	0.732	0.02	-0.01	0.04	0.262
neuroticism	SCQ interaction	0.02	-0.01	0.04	0.218	0	-0.06	0.06	0.995	0.02	-0.01	0.05	0.167
neuroticism	SCQ stereotyped	0.01	-0.01	0.04	0.283	0.01	-0.05	0.07	0.693	0.02	-0.01	0.04	0.303
openness	DCDQ handwriting	0	-0.02	0.03	0.798	0.05	0	0.11	0.0712	-0.01	-0.04	0.02	0.474
openness	DCDQ coordination	0	-0.02	0.03	0.964	0.02	-0.04	0.08	0.454	0	-0.03	0.02	0.79
openness	DCDQ movement	0.02	0	0.05	0.0502	0.08	0.02	0.13	0.00952	0.02	-0.01	0.04	0.277
openness	RBSR stereotyped	-0.02	-0.04	0.01	0.185	-0.01	-0.07	0.05	0.775	-0.02	-0.05	0.01	0.168
openness	RBSR injurious	0	-0.03	0.02	0.773	-0.01	-0.07	0.04	0.647	0	-0.03	0.03	0.996
openness	RBSR compulsive	-0.02	-0.04	0.01	0.146	-0.04	-0.1	0.01	0.132	-0.01	-0.04	0.02	0.421
openness	RBSR ritualistic	-0.01	-0.03	0.02	0.554	-0.03	-0.08	0.03	0.37	0	-0.03	0.03	0.866
openness	RBSR sameness	-0.02	-0.05	0	0.112	-0.05	-0.11	0.01	0.0757	-0.01	-0.04	0.02	0.392
openness	RBSR restricted	-0.03	-0.06	0	0.0199	-0.02	-0.08	0.03	0.42	-0.04	-0.06	-0.01	0.0156
openness	SCQ communication	0.01	-0.02	0.03	0.517	0.04	-0.02	0.1	0.145	0	-0.03	0.03	0.956
openness	SCQ interaction	0	-0.02	0.03	0.968	0.02	-0.03	0.08	0.39	-0.01	-0.03	0.02	0.692
openness	SCQ stereotyped	0.02	0	0.05	0.058	0.04	-0.02	0.1	0.165	0.02	-0.01	0.05	0.201
risky behavior	DCDQ handwriting	0	-0.02	0.03	0.755	0.02	-0.04	0.08	0.52	0	-0.03	0.03	0.998
risky behavior	DCDQ coordination	0.02	0	0.05	0.0648	0.02	-0.04	0.08	0.493	0.02	0	0.05	0.0847
risky behavior	DCDQ movement	0.01	-0.01	0.04	0.328	-0.02	-0.08	0.03	0.401	0.02	-0.01	0.05	0.127
risky behavior	RBSR stereotyped	0.02	0	0.05	0.102	0.07	0.01	0.13	0.0141	0.01	-0.02	0.04	0.57
risky behavior	RBSR injurious	0.04	0.01	0.06	0.00315	0.05	-0.01	0.1	0.104	0.04	0.01	0.06	0.0121
risky behavior	RBSR compulsive	0.02	0	0.05	0.0822	0.07	0.01	0.12	0.0211	0.01	-0.02	0.04	0.405
risky behavior	RBSR ritualistic	0.03	0.01	0.06	0.0155	0.05	0	0.11	0.0673	0.03	0	0.05	0.0721
risky behavior	RBSR sameness	0.02	-0.01	0.04	0.219	0.05	-0.01	0.1	0.114	0.01	-0.02	0.04	0.553
risky behavior	RBSR restricted	0.04	0.01	0.06	0.00339	0.04	-0.02	0.1	0.146	0.04	0.01	0.06	0.0117
risky behavior	SCQ communication	0.02	0	0.05	0.0806	0.04	-0.01	0.1	0.137	0.02	-0.01	0.05	0.222
risky behavior	SCQ interaction	0.01	-0.02	0.04	0.451	0.02	-0.04	0.08	0.51	0.01	-0.02	0.04	0.613
risky behavior	SCQ stereotyped	0.03	0	0.05	0.032	0.05	0	0.11	0.0678	0.02	-0.01	0.05	0.14
SWB	DCDQ handwriting	0	-0.03	0.02	0.772	-0.01	-0.07	0.04	0.65	0	-0.03	0.03	0.922
SWB	DCDQ coordination	-0.01	-0.04	0.01	0.378	-0.04	-0.09	0.02	0.223	-0.01	-0.03	0.02	0.696
SWB	DCDQ movement	0	-0.03	0.02	0.754	-0.01	-0.06	0.05	0.805	0	-0.03	0.02	0.821
SWB	RBSR stereotyped	-0.01	-0.03	0.02	0.615	-0.07	-0.13	-0.01	0.0163	0.01	-0.02	0.04	0.5
SWB	RBSR injurious	-0.02	-0.05	0	0.108	0.01	-0.05	0.06	0.816	-0.03	-0.06	0	0.0544
SWB	RBSR compulsive	0	-0.02	0.03	0.934	-0.03	-0.09	0.02	0.256	0.01	-0.02	0.04	0.515
SWB	RBSR ritualistic	-0.01	-0.04	0.01	0.307	-0.07	-0.12	-0.01	0.0243	0	-0.03	0.03	0.999
SWB	RBSR sameness	0	-0.03	0.02	0.804	-0.05	-0.1	0.01	0.101	0.01	-0.02	0.04	0.582
SWB	RBSR restricted	0.01	-0.02	0.03	0.484	-0.04	-0.1	0.02	0.146	0.02	-0.01	0.05	0.128
SWB	SCQ communication	0	-0.02	0.03	0.751	0.01	-0.05	0.07	0.732	0	-0.02	0.03	0.854
SWB	SCQ interaction	0.01	-0.02	0.04	0.463	0.01	-0.05	0.06	0.859	0.01	-0.02	0.04	0.464
SWB	SCQ stereotyped	0.01	-0.01	0.04	0.271	-0.01	-0.07	0.04	0.648	0.02	-0.01	0.05	0.15
ADHD	DCDQ handwriting	0.06	0.04	0.08	3.2e-06	0.02	-0.03	0.08	0.389	0.07	0.04	0.1	1.16e-06
ADHD	DCDQ coordination	0.03	0.01	0.06	0.0115	0.05	-0.01	0.11	0.0948	0.03	0	0.06	0.0466
ADHD	DCDQ movement	0.02	-0.01	0.04	0.117	-0.02	-0.07	0.04	0.582	0.03	0	0.06	0.0527
ADHD	RBSR stereotyped	0.08	0.05	0.1	1.05e-09	0.07	0.01	0.12	0.0185	0.08	0.05	0.11	1.4e-08
ADHD	RBSR injurious	0.11	0.09	0.14	3.36e-18	0.08	0.02	0.13	0.00983	0.12	0.09	0.15	4.77e-17
ADHD	RBSR compulsive	0.08	0.05	0.1	2.54e-09	0.03	-0.02	0.09	0.249	0.09	0.06	0.11	1.89e-09
ADHD	RBSR ritualistic	0.05	0.03	0.08	2.79e-05	0.02	-0.03	0.08	0.388	0.06	0.03	0.09	2.42e-05
ADHD	RBSR sameness	0.08	0.06	0.11	1.47e-10	0.02	-0.04	0.07	0.609	0.1	0.07	0.13	6.28e-12
ADHD	RBSR restricted	0.09	0.06	0.11	6.95e-12	0.04	-0.02	0.1	0.152	0.1	0.07	0.13	1.22e-12
ADHD	SCQ communication	0.02	-0.01	0.04	0.226	0.03	-0.03	0.08	0.359	0.01	-0.02	0.04	0.373
ADHD	SCQ interaction	0.03	0.01	0.06	0.0154	0.02	-0.03	0.08	0.424	0.03	0.01	0.06	0.0201
ADHD	SCQ stereotyped	0.03	0.01	0.06	0.00832	0.03	-0.03	0.09	0.315	0.04	0.01	0.06	0.0107
anorexia	DCDQ handwriting	0	-0.02	0.03	0.889	0.02	-0.04	0.07	0.587	0	-0.03	0.03	0.865
anorexia	DCDQ coordination	-0.02	-0.04	0.01	0.147	0.02	-0.03	0.08	0.408	-0.03	-0.06	0	0.0477
anorexia	DCDQ movement	0	-0.02	0.02	0.991	0	-0.06	0.06	0.939	0	-0.03	0.03	0.919
anorexia	RBSR stereotyped	-0.02	-0.05	0	0.0785	0	-0.06	0.06	0.989	-0.03	-0.06	0	0.0476
anorexia	RBSR injurious	-0.02	-0.05	0	0.0871	-0.06	-0.11	0	0.061	-0.01	-0.04	0.02	0.349
anorexia	RBSR compulsive	-0.02	-0.04	0.01	0.206	-0.01	-0.07	0.05	0.734	-0.02	-0.04	0.01	0.232
anorexia	RBSR ritualistic	-0.01	-0.03	0.02	0.511	0	-0.06	0.06	0.957	-0.01	-0.04	0.02	0.495
anorexia	RBSR sameness	-0.02	-0.04	0.01	0.156	0	-0.06	0.05	0.889	-0.02	-0.05	0.01	0.137
anorexia	RBSR restricted	-0.02	-0.05	0	0.0904	-0.05	-0.1	0.01	0.117	-0.02	-0.04	0.01	0.226
anorexia	SCQ communication	0.01	-0.02	0.03	0.665	0.02	-0.04	0.08	0.546	0	-0.02	0.03	0.843
anorexia	SCQ interaction	0	-0.03	0.02	0.843	0.04	-0.02	0.1	0.161	-0.01	-0.04	0.02	0.355
anorexia	SCQ stereotyped	-0.02	-0.04	0.01	0.148	-0.01	-0.07	0.05	0.701	-0.02	-0.05	0.01	0.134
autism	DCDQ handwriting	0	-0.03	0.02	0.98	0	-0.06	0.05	0.883	0	-0.02	0.03	0.847
autism	DCDQ coordination	0.01	-0.02	0.04	0.442	0.03	-0.02	0.09	0.237	0	-0.02	0.03	0.79
autism	DCDQ movement	0.03	0	0.05	0.0302	0	-0.06	0.06	0.983	0.03	0	0.06	0.022
autism	RBSR stereotyped	0	-0.02	0.03	0.896	-0.01	-0.06	0.05	0.856	0	-0.02	0.03	0.776
autism	RBSR injurious	0	-0.03	0.02	0.822	-0.02	-0.08	0.03	0.4	0	-0.03	0.03	0.952
autism	RBSR compulsive	-0.02	-0.05	0	0.0584	-0.06	-0.12	0	0.0422	-0.02	-0.05	0.01	0.216
autism	RBSR ritualistic	-0.02	-0.04	0.01	0.189	-0.03	-0.09	0.02	0.247	-0.01	-0.04	0.01	0.342
autism	RBSR sameness	-0.02	-0.05	0	0.112	-0.08	-0.13	-0.02	0.00886	-0.01	-0.04	0.02	0.589
autism	RBSR restricted	-0.02	-0.04	0	0.115	-0.04	-0.1	0.01	0.121	-0.01	-0.04	0.02	0.437
autism	SCQ communication	0.02	0	0.05	0.085	0.01	-0.04	0.07	0.645	0.02	0	0.05	0.0944
autism	SCQ interaction	0.01	-0.01	0.04	0.366	0	-0.06	0.06	0.966	0.02	-0.01	0.04	0.288
autism	SCQ stereotyped	0.01	-0.01	0.04	0.351	0.02	-0.04	0.07	0.561	0.01	-0.01	0.04	0.342
bipolar	DCDQ handwriting	0.01	-0.01	0.04	0.35	0.02	-0.04	0.08	0.546	0.01	-0.02	0.04	0.446
bipolar	DCDQ coordination	0.03	0	0.05	0.0427	0.06	0	0.12	0.0351	0.02	-0.01	0.05	0.221
bipolar	DCDQ movement	0.04	0.01	0.06	0.00476	0.03	-0.03	0.09	0.31	0.04	0.01	0.07	0.00846
bipolar	RBSR stereotyped	-0.03	-0.05	0	0.0341	-0.02	-0.07	0.04	0.58	-0.03	-0.06	0	0.0363
bipolar	RBSR injurious	0.01	-0.01	0.04	0.378	0.01	-0.05	0.07	0.713	0.01	-0.02	0.04	0.431
bipolar	RBSR compulsive	-0.03	-0.05	0	0.0435	-0.02	-0.08	0.04	0.442	-0.03	-0.06	0	0.0588
bipolar	RBSR ritualistic	0	-0.02	0.03	0.742	-0.01	-0.06	0.05	0.8	0.01	-0.02	0.04	0.622
bipolar	RBSR sameness	-0.01	-0.04	0.02	0.415	-0.02	-0.08	0.04	0.468	-0.01	-0.04	0.02	0.58
bipolar	RBSR restricted	-0.01	-0.03	0.02	0.634	-0.02	-0.07	0.04	0.584	0	-0.03	0.02	0.822
bipolar	SCQ communication	0.02	0	0.05	0.0879	0.05	-0.01	0.11	0.0945	0.02	-0.01	0.04	0.284
bipolar	SCQ interaction	0	-0.02	0.02	0.989	0	-0.05	0.06	0.9	0	-0.03	0.03	0.964
bipolar	SCQ stereotyped	-0.01	-0.03	0.02	0.53	0.01	-0.05	0.06	0.858	-0.01	-0.04	0.02	0.447
cog perf	DCDQ handwriting	-0.06	-0.09	-0.04	6.74e-07	-0.07	-0.13	-0.01	0.0171	-0.06	-0.09	-0.04	9.97e-06
cog perf	DCDQ coordination	-0.01	-0.03	0.02	0.599	-0.03	-0.09	0.02	0.245	0	-0.03	0.03	0.992
cog perf	DCDQ movement	0.02	-0.01	0.04	0.217	-0.01	-0.07	0.05	0.765	0.02	-0.01	0.05	0.116
cog perf	RBSR stereotyped	-0.06	-0.08	-0.03	6.22e-06	-0.08	-0.13	-0.02	0.00792	-0.05	-0.08	-0.02	0.000195
cog perf	RBSR injurious	-0.05	-0.08	-0.03	3.63e-05	0.02	-0.04	0.08	0.486	-0.07	-0.1	-0.04	6.33e-07
cog perf	RBSR compulsive	-0.08	-0.1	-0.05	1.26e-09	-0.11	-0.17	-0.06	8.51e-05	-0.07	-0.1	-0.04	1.55e-06
cog perf	RBSR ritualistic	-0.04	-0.06	-0.01	0.00279	-0.07	-0.12	-0.01	0.0233	-0.03	-0.06	0	0.0295
cog perf	RBSR sameness	-0.06	-0.08	-0.03	4.49e-06	-0.06	-0.11	0	0.0506	-0.06	-0.09	-0.03	3.57e-05
cog perf	RBSR restricted	-0.09	-0.12	-0.07	1.21e-12	-0.1	-0.16	-0.04	0.000579	-0.09	-0.12	-0.06	2.55e-10
cog perf	SCQ communication	-0.01	-0.03	0.02	0.577	0	-0.06	0.06	0.976	-0.01	-0.04	0.02	0.547
cog perf	SCQ interaction	-0.02	-0.05	0	0.0736	-0.02	-0.08	0.03	0.399	-0.02	-0.05	0.01	0.113
cog perf	SCQ stereotyped	-0.01	-0.03	0.02	0.614	-0.02	-0.08	0.04	0.49	0	-0.03	0.02	0.774
MDD	DCDQ handwriting	0.04	0.01	0.06	0.00629	0.01	-0.05	0.07	0.733	0.04	0.01	0.07	0.00382
MDD	DCDQ coordination	0.05	0.02	0.07	0.000184	0.09	0.03	0.14	0.00271	0.04	0.01	0.07	0.0066
MDD	DCDQ movement	0.03	0.01	0.06	0.017	0.04	-0.02	0.1	0.165	0.03	0	0.06	0.0479
MDD	RBSR stereotyped	0.04	0.02	0.07	0.000737	0.07	0.01	0.12	0.0224	0.04	0.01	0.07	0.00854
MDD	RBSR injurious	0.08	0.05	0.1	2.23e-09	0.09	0.03	0.15	0.00189	0.07	0.04	0.1	2.81e-07
MDD	RBSR compulsive	0.03	0.01	0.06	0.00767	0.05	-0.01	0.11	0.0924	0.03	0	0.06	0.0317
MDD	RBSR ritualistic	0.04	0.01	0.06	0.00417	0.04	-0.01	0.1	0.123	0.04	0.01	0.06	0.0151
MDD	RBSR sameness	0.04	0.02	0.07	0.000581	0.05	0	0.11	0.0631	0.04	0.01	0.07	0.00353
MDD	RBSR restricted	0.06	0.04	0.09	9.3e-07	0.06	0	0.12	0.0437	0.06	0.04	0.09	6.54e-06
MDD	SCQ communication	0.02	0	0.05	0.0948	0.05	-0.01	0.11	0.0831	0.02	-0.01	0.04	0.309
MDD	SCQ interaction	0.01	-0.02	0.03	0.543	0.01	-0.05	0.06	0.782	0.01	-0.02	0.04	0.588
MDD	SCQ stereotyped	0.02	0	0.05	0.0993	0.05	-0.01	0.1	0.112	0.02	-0.01	0.04	0.277
edu attain	DCDQ handwriting	-0.09	-0.12	-0.07	1.72e-13	-0.08	-0.14	-0.03	0.00342	-0.1	-0.12	-0.07	1.9e-11
edu attain	DCDQ coordination	-0.03	-0.06	-0.01	0.0104	-0.06	-0.11	0	0.0547	-0.03	-0.06	0	0.0524
edu attain	DCDQ movement	0	-0.02	0.02	0.988	-0.03	-0.09	0.02	0.262	0.01	-0.02	0.04	0.625
edu attain	RBSR stereotyped	-0.12	-0.15	-0.1	3.84e-22	-0.13	-0.18	-0.07	1.07e-05	-0.12	-0.15	-0.1	8.28e-18
edu attain	RBSR injurious	-0.13	-0.16	-0.11	2.29e-25	-0.08	-0.14	-0.02	0.0068	-0.15	-0.18	-0.12	3.59e-25
edu attain	RBSR compulsive	-0.14	-0.16	-0.11	2.14e-27	-0.14	-0.2	-0.08	1.08e-06	-0.14	-0.17	-0.11	1.73e-22
edu attain	RBSR ritualistic	-0.1	-0.12	-0.07	1.08e-13	-0.12	-0.18	-0.06	3.58e-05	-0.09	-0.12	-0.06	3.44e-10
edu attain	RBSR sameness	-0.13	-0.15	-0.1	4.25e-23	-0.12	-0.17	-0.06	5.06e-05	-0.13	-0.16	-0.1	1.14e-19
edu attain	RBSR restricted	-0.16	-0.18	-0.13	8.12e-34	-0.17	-0.22	-0.11	1.03e-08	-0.15	-0.18	-0.12	2.04e-26
edu attain	SCQ communication	-0.04	-0.06	-0.01	0.00571	-0.03	-0.08	0.03	0.348	-0.04	-0.07	-0.01	0.00866
edu attain	SCQ interaction	-0.06	-0.08	-0.04	3.16e-06	-0.05	-0.11	0.01	0.0827	-0.06	-0.09	-0.03	1.52e-05
edu attain	SCQ stereotyped	-0.04	-0.07	-0.02	0.000752	-0.06	-0.12	0	0.0409	-0.04	-0.07	-0.01	0.00745
SCZ	DCDQ handwriting	0.01	-0.02	0.03	0.601	0.02	-0.04	0.08	0.536	0	-0.02	0.03	0.768
SCZ	DCDQ coordination	-0.02	-0.04	0.01	0.236	0.01	-0.05	0.07	0.774	-0.02	-0.05	0.01	0.144
SCZ	DCDQ movement	0.01	-0.02	0.03	0.526	-0.01	-0.06	0.05	0.794	0.01	-0.02	0.04	0.414
SCZ	RBSR stereotyped	-0.02	-0.04	0.01	0.187	-0.01	-0.07	0.05	0.703	-0.02	-0.05	0.01	0.199
SCZ	RBSR injurious	-0.02	-0.05	0	0.0781	-0.04	-0.1	0.02	0.183	-0.02	-0.05	0.01	0.189
SCZ	RBSR compulsive	-0.01	-0.04	0.01	0.348	-0.01	-0.07	0.04	0.654	-0.01	-0.04	0.02	0.4
SCZ	RBSR ritualistic	-0.01	-0.04	0.01	0.371	-0.03	-0.09	0.02	0.241	-0.01	-0.03	0.02	0.679
SCZ	RBSR sameness	-0.02	-0.05	0	0.109	-0.06	-0.12	0	0.0446	-0.01	-0.04	0.02	0.431
SCZ	RBSR restricted	-0.02	-0.04	0.01	0.14	-0.01	-0.07	0.05	0.688	-0.02	-0.05	0.01	0.154
SCZ	SCQ communication	0.02	0	0.05	0.0543	0.07	0.01	0.12	0.022	0.01	-0.01	0.04	0.312
SCZ	SCQ interaction	0	-0.03	0.02	0.754	0.04	-0.01	0.1	0.129	-0.02	-0.04	0.01	0.263
SCZ	SCQ stereotyped	-0.01	-0.03	0.02	0.637	0.04	-0.01	0.1	0.129	-0.02	-0.05	0.01	0.221

## Sheet: S9_PGS_SPARK_SexInteractions
PGS by sex interaction terms with subscales in SPARK
The beta estimates from the PGS by sex interaction term in the linear model: lm(trait ~ sex + PGS + PGS : sex) in association with the subscales. The beta estimate, standard error, 95% confidence intervals, and p-values are shown.
pgs_name	subscale_name	beta_estimate	beta_SE	beta_pval	beta_conf_low	beta_conf_high
extraversion	DCDQ coordination	0.1	0.03	0.0022	0.04	0.16
loneliness	DCDQ coordination	-0.04	0.03	0.29	-0.1	0.03
neuroticism	DCDQ coordination	-0.01	0.03	0.834	-0.07	0.06
openness	DCDQ coordination	-0.03	0.03	0.434	-0.09	0.04
risky behavior	DCDQ coordination	0	0.03	0.879	-0.06	0.07
SWB	DCDQ coordination	0.03	0.03	0.365	-0.03	0.09
ADHD	DCDQ coordination	-0.02	0.03	0.536	-0.08	0.04
anorexia	DCDQ coordination	-0.05	0.03	0.111	-0.12	0.01
autism	DCDQ coordination	-0.03	0.03	0.349	-0.1	0.03
bipolar	DCDQ coordination	-0.04	0.03	0.189	-0.11	0.02
cog perf	DCDQ coordination	0.03	0.03	0.306	-0.03	0.1
MDD	DCDQ coordination	-0.05	0.03	0.139	-0.11	0.02
edu attain	DCDQ coordination	0.03	0.03	0.388	-0.04	0.09
SCZ	DCDQ coordination	-0.03	0.03	0.366	-0.09	0.03
extraversion	DCDQ handwriting	0.02	0.03	0.536	-0.04	0.08
loneliness	DCDQ handwriting	0	0.03	0.999	-0.06	0.06
neuroticism	DCDQ handwriting	0.08	0.03	0.0177	0.01	0.14
openness	DCDQ handwriting	-0.07	0.03	0.0483	-0.13	0
risky behavior	DCDQ handwriting	-0.02	0.03	0.553	-0.08	0.04
SWB	DCDQ handwriting	0.01	0.03	0.709	-0.05	0.08
ADHD	DCDQ handwriting	0.04	0.03	0.193	-0.02	0.11
anorexia	DCDQ handwriting	-0.02	0.03	0.565	-0.08	0.05
autism	DCDQ handwriting	0.01	0.03	0.826	-0.06	0.07
bipolar	DCDQ handwriting	-0.01	0.03	0.828	-0.07	0.06
cog perf	DCDQ handwriting	0.01	0.03	0.812	-0.06	0.07
MDD	DCDQ handwriting	0.03	0.03	0.35	-0.03	0.1
edu attain	DCDQ handwriting	-0.01	0.03	0.849	-0.07	0.06
SCZ	DCDQ handwriting	-0.01	0.03	0.661	-0.08	0.05
extraversion	DCDQ movement	0.08	0.03	0.00994	0.02	0.14
loneliness	DCDQ movement	-0.02	0.03	0.582	-0.08	0.05
neuroticism	DCDQ movement	0	0.03	0.964	-0.06	0.06
openness	DCDQ movement	-0.06	0.03	0.0574	-0.13	0
risky behavior	DCDQ movement	0.05	0.03	0.154	-0.02	0.11
SWB	DCDQ movement	0	0.03	0.902	-0.06	0.07
ADHD	DCDQ movement	0.04	0.03	0.181	-0.02	0.11
anorexia	DCDQ movement	0	0.03	0.91	-0.06	0.07
autism	DCDQ movement	0.03	0.03	0.312	-0.03	0.1
bipolar	DCDQ movement	0.01	0.03	0.795	-0.06	0.07
cog perf	DCDQ movement	0.03	0.03	0.334	-0.03	0.09
MDD	DCDQ movement	-0.01	0.03	0.694	-0.08	0.05
edu attain	DCDQ movement	0.04	0.03	0.221	-0.02	0.1
SCZ	DCDQ movement	0.02	0.03	0.551	-0.04	0.08
extraversion	RBSR compulsive	0.02	0.03	0.431	-0.04	0.09
loneliness	RBSR compulsive	-0.03	0.03	0.385	-0.09	0.04
neuroticism	RBSR compulsive	-0.02	0.03	0.539	-0.08	0.04
openness	RBSR compulsive	0.03	0.03	0.305	-0.03	0.1
risky behavior	RBSR compulsive	-0.06	0.03	0.0889	-0.12	0.01
SWB	RBSR compulsive	0.04	0.03	0.192	-0.02	0.11
ADHD	RBSR compulsive	0.05	0.03	0.117	-0.01	0.12
anorexia	RBSR compulsive	-0.01	0.03	0.834	-0.07	0.06
autism	RBSR compulsive	0.04	0.03	0.197	-0.02	0.11
bipolar	RBSR compulsive	0	0.03	0.878	-0.07	0.06
cog perf	RBSR compulsive	0.04	0.03	0.169	-0.02	0.11
MDD	RBSR compulsive	-0.02	0.03	0.562	-0.08	0.04
edu attain	RBSR compulsive	0	0.03	0.877	-0.06	0.07
SCZ	RBSR compulsive	0	0.03	0.977	-0.06	0.06
extraversion	RBSR injurious	-0.05	0.03	0.0862	-0.12	0.01
loneliness	RBSR injurious	0.05	0.03	0.14	-0.02	0.11
neuroticism	RBSR injurious	0.01	0.03	0.807	-0.06	0.07
openness	RBSR injurious	0.01	0.03	0.666	-0.05	0.08
risky behavior	RBSR injurious	-0.01	0.03	0.676	-0.08	0.05
SWB	RBSR injurious	-0.03	0.03	0.29	-0.1	0.03
ADHD	RBSR injurious	0.04	0.03	0.23	-0.02	0.1
anorexia	RBSR injurious	0.04	0.03	0.178	-0.02	0.11
autism	RBSR injurious	0.03	0.03	0.417	-0.04	0.09
bipolar	RBSR injurious	0	0.03	0.994	-0.06	0.06
cog perf	RBSR injurious	-0.09	0.03	0.00451	-0.15	-0.03
MDD	RBSR injurious	-0.02	0.03	0.495	-0.09	0.04
edu attain	RBSR injurious	-0.06	0.03	0.0534	-0.13	0
SCZ	RBSR injurious	0.02	0.03	0.509	-0.04	0.08
extraversion	RBSR restricted	0.06	0.03	0.0738	-0.01	0.12
loneliness	RBSR restricted	-0.05	0.03	0.152	-0.11	0.02
neuroticism	RBSR restricted	-0.01	0.03	0.809	-0.07	0.06
openness	RBSR restricted	-0.01	0.03	0.797	-0.07	0.06
risky behavior	RBSR restricted	-0.01	0.03	0.808	-0.07	0.06
SWB	RBSR restricted	0.06	0.03	0.0447	0	0.13
ADHD	RBSR restricted	0.06	0.03	0.0831	-0.01	0.12
anorexia	RBSR restricted	0.03	0.03	0.35	-0.03	0.1
autism	RBSR restricted	0.04	0.03	0.272	-0.03	0.1
bipolar	RBSR restricted	0.01	0.03	0.686	-0.05	0.08
cog perf	RBSR restricted	0.01	0.03	0.707	-0.05	0.08
MDD	RBSR restricted	0	0.03	0.937	-0.06	0.07
edu attain	RBSR restricted	0.02	0.03	0.475	-0.04	0.09
SCZ	RBSR restricted	-0.01	0.03	0.797	-0.07	0.06
extraversion	RBSR ritualistic	0.01	0.03	0.76	-0.05	0.07
loneliness	RBSR ritualistic	-0.05	0.03	0.157	-0.11	0.02
neuroticism	RBSR ritualistic	-0.01	0.03	0.691	-0.08	0.05
openness	RBSR ritualistic	0.03	0.03	0.443	-0.04	0.09
risky behavior	RBSR ritualistic	-0.03	0.03	0.363	-0.09	0.03
SWB	RBSR ritualistic	0.07	0.03	0.0374	0	0.13
ADHD	RBSR ritualistic	0.03	0.03	0.31	-0.03	0.1
anorexia	RBSR ritualistic	-0.01	0.03	0.809	-0.07	0.06
autism	RBSR ritualistic	0.02	0.03	0.506	-0.04	0.09
bipolar	RBSR ritualistic	0.01	0.03	0.652	-0.05	0.08
cog perf	RBSR ritualistic	0.04	0.03	0.257	-0.03	0.1
MDD	RBSR ritualistic	-0.01	0.03	0.701	-0.08	0.05
edu attain	RBSR ritualistic	0.04	0.03	0.258	-0.03	0.1
SCZ	RBSR ritualistic	0.03	0.03	0.368	-0.03	0.09
extraversion	RBSR sameness	0.05	0.03	0.12	-0.01	0.11
loneliness	RBSR sameness	-0.02	0.03	0.559	-0.08	0.04
neuroticism	RBSR sameness	-0.02	0.03	0.628	-0.08	0.05
openness	RBSR sameness	0.04	0.03	0.197	-0.02	0.11
risky behavior	RBSR sameness	-0.04	0.03	0.232	-0.1	0.02
SWB	RBSR sameness	0.06	0.03	0.0809	-0.01	0.12
ADHD	RBSR sameness	0.08	0.03	0.0127	0.02	0.15
anorexia	RBSR sameness	-0.02	0.03	0.611	-0.08	0.05
autism	RBSR sameness	0.07	0.03	0.0294	0.01	0.14
bipolar	RBSR sameness	0.01	0.03	0.674	-0.05	0.08
cog perf	RBSR sameness	0	0.03	0.974	-0.06	0.06
MDD	RBSR sameness	-0.02	0.03	0.65	-0.08	0.05
edu attain	RBSR sameness	-0.01	0.03	0.863	-0.07	0.06
SCZ	RBSR sameness	0.05	0.03	0.135	-0.02	0.11
extraversion	RBSR stereotyped	0.02	0.03	0.484	-0.04	0.08
loneliness	RBSR stereotyped	-0.06	0.03	0.0902	-0.12	0.01
neuroticism	RBSR stereotyped	-0.04	0.03	0.264	-0.1	0.03
openness	RBSR stereotyped	-0.01	0.03	0.762	-0.08	0.06
risky behavior	RBSR stereotyped	-0.07	0.03	0.0405	-0.13	0
SWB	RBSR stereotyped	0.08	0.03	0.0112	0.02	0.15
ADHD	RBSR stereotyped	0.01	0.03	0.824	-0.06	0.07
anorexia	RBSR stereotyped	-0.03	0.03	0.406	-0.09	0.04
autism	RBSR stereotyped	0.01	0.03	0.77	-0.06	0.07
bipolar	RBSR stereotyped	-0.01	0.03	0.686	-0.08	0.05
cog perf	RBSR stereotyped	0.03	0.03	0.401	-0.04	0.09
MDD	RBSR stereotyped	-0.03	0.03	0.312	-0.1	0.03
edu attain	RBSR stereotyped	0.01	0.03	0.657	-0.05	0.08
SCZ	RBSR stereotyped	-0.01	0.03	0.837	-0.07	0.06
extraversion	SCQ communication	0.01	0.03	0.727	-0.05	0.07
loneliness	SCQ communication	-0.02	0.03	0.455	-0.09	0.04
neuroticism	SCQ communication	0.01	0.03	0.854	-0.06	0.07
openness	SCQ communication	-0.04	0.03	0.193	-0.11	0.02
risky behavior	SCQ communication	-0.03	0.03	0.421	-0.09	0.04
SWB	SCQ communication	-0.01	0.03	0.821	-0.07	0.06
ADHD	SCQ communication	-0.01	0.03	0.659	-0.08	0.05
anorexia	SCQ communication	-0.02	0.03	0.645	-0.08	0.05
autism	SCQ communication	0.01	0.03	0.758	-0.05	0.08
bipolar	SCQ communication	-0.03	0.03	0.306	-0.1	0.03
cog perf	SCQ communication	-0.01	0.03	0.81	-0.07	0.06
MDD	SCQ communication	-0.04	0.03	0.261	-0.1	0.03
edu attain	SCQ communication	-0.01	0.03	0.772	-0.07	0.06
SCZ	SCQ communication	-0.05	0.03	0.107	-0.12	0.01
extraversion	SCQ interaction	0.04	0.03	0.23	-0.02	0.1
loneliness	SCQ interaction	0	0.03	0.97	-0.06	0.06
neuroticism	SCQ interaction	0.02	0.03	0.55	-0.04	0.08
openness	SCQ interaction	-0.03	0.03	0.334	-0.1	0.03
risky behavior	SCQ interaction	-0.01	0.03	0.698	-0.08	0.05
SWB	SCQ interaction	0.01	0.03	0.875	-0.06	0.07
ADHD	SCQ interaction	0.01	0.03	0.793	-0.06	0.07
anorexia	SCQ interaction	-0.06	0.03	0.0899	-0.12	0.01
autism	SCQ interaction	0.02	0.03	0.619	-0.05	0.08
bipolar	SCQ interaction	0	0.03	0.892	-0.07	0.06
cog perf	SCQ interaction	0	0.03	0.939	-0.06	0.07
MDD	SCQ interaction	0	0.03	0.983	-0.06	0.06
edu attain	SCQ interaction	-0.01	0.03	0.797	-0.07	0.06
SCZ	SCQ interaction	-0.06	0.03	0.0588	-0.12	0
extraversion	SCQ stereotyped	0	0.03	0.886	-0.07	0.06
loneliness	SCQ stereotyped	0	0.03	0.972	-0.06	0.06
neuroticism	SCQ stereotyped	0	0.03	0.913	-0.06	0.07
openness	SCQ stereotyped	-0.02	0.03	0.488	-0.09	0.04
risky behavior	SCQ stereotyped	-0.03	0.03	0.34	-0.1	0.03
SWB	SCQ stereotyped	0.03	0.03	0.299	-0.03	0.1
ADHD	SCQ stereotyped	0.01	0.03	0.821	-0.06	0.07
anorexia	SCQ stereotyped	-0.01	0.03	0.757	-0.08	0.05
autism	SCQ stereotyped	0	0.03	0.921	-0.07	0.06
bipolar	SCQ stereotyped	-0.02	0.03	0.619	-0.08	0.05
cog perf	SCQ stereotyped	0.02	0.03	0.633	-0.05	0.08
MDD	SCQ stereotyped	-0.03	0.03	0.354	-0.09	0.03
edu attain	SCQ stereotyped	0.02	0.03	0.524	-0.04	0.08
SCZ	SCQ stereotyped	-0.06	0.03	0.0606	-0.12	0
